# Supplementary material for: Prenylcysteine oxidase 1, an emerging player in atherosclerosis
Source: Commun Biol. 2021 Sep 21;4:1109. doi: 10.1038/s42003-021-02630-z (PMC8455616; doi:10.1038/s42003-021-02630-z)
Supplement: Supplementary file 3 — Supplementary Data 1 [file 42003_2021_2630_MOESM3_ESM.xlsx]

## Sheet: Foglio1
Supplementary Data 1. Functional enrichments in the network created by STRING with secreted proteins modulated by PCYOX1 silencing. Related to Figure 2.
GO-term	Description	Count in gene set	False discovery rate
Downregulated protein network
GO:0052548	regulation of endopeptidase activity	9 of 393	8.13e-08
GO:0010951	negative regulation of endopeptidase activity	8 of 242	8.13e-08
GO:0045055	regulated exocytosis	10 of 691	1.01e-07
GO:0032940	secretion by cell	11 of 959	1.01e-07
GO:0043062	extracellular structure organization	8 of 339	1.57e-07
GO:0002576	platelet degranulation	6 of 129	3.65e-07
GO:0030198	extracellular matrix organization	7 of 296	1.16e-06
GO:0010469	regulation of signaling receptor activity	8 of 577	4.32e-06
GO:0009966	regulation of signal transduction	14 of 3033	5.27e-06
GO:0048583	regulation of response to stimulus	15 of 3882	1.13e-05
GO:0016192	vesicle-mediated transport	11 of 1699	1.13e-05
GO:0007568	aging	6 of 255	1.13e-05
GO:0006950	response to stress	14 of 3267	1.13e-05
GO:0065009	regulation of molecular function	14 of 3322	1.3e-05
GO:0032269	negative regulation of cellular protein metabolic process	9 of 1014	1.37e-05
GO:0032101	regulation of response to external stimulus	8 of 732	1.57e-05
GO:0006954	inflammatory response	7 of 482	1.57e-05
GO:0042119	neutrophil activation	7 of 497	1.8e-05
GO:0009605	response to external stimulus	11 of 1857	1.8e-05
GO:0048585	negative regulation of response to stimulus	10 of 1483	2.2e-05
GO:0044092	negative regulation of molecular function	9 of 1119	2.32e-05
GO:0048523	negative regulation of cellular process	15 of 4454	3.71e-05
GO:0030193	regulation of blood coagulation	4 of 77	4.06e-05
GO:0002690	positive regulation of leukocyte chemotaxis	4 of 91	6.93e-05
GO:0050790	regulation of catalytic activity	11 of 2249	8.34e-05
GO:0001775	cell activation	8 of 1024	0.00011
GO:1901700	response to oxygen-containing compound	9 of 1427	0.00013
GO:0050896	response to stimulus	18 of 7824	0.00013
GO:0070613	regulation of protein processing	4 of 116	0.00015
GO:0032268	regulation of cellular protein metabolic process	11 of 2486	0.00019
GO:0002446	neutrophil mediated immunity	6 of 498	0.00019
GO:0032103	positive regulation of response to external stimulus	5 of 291	0.00022
GO:0010605	negative regulation of macromolecule metabolic process	11 of 2558	0.00022
GO:0009968	negative regulation of signal transduction	8 of 1160	0.00022
GO:0033993	response to lipid	7 of 825	0.00024
GO:0009611	response to wounding	6 of 547	0.00027
GO:0071222	cellular response to lipopolysaccharide	4 of 146	0.00028
GO:0010955	negative regulation of protein processing	3 of 44	0.00028
GO:0009617	response to bacterium	6 of 555	0.00028
GO:0006952	defense response	8 of 1234	0.00029
GO:0071622	regulation of granulocyte chemotaxis	3 of 47	0.0003
GO:0030195	negative regulation of blood coagulation	3 of 48	0.00031
GO:0051094	positive regulation of developmental process	8 of 1286	0.00034
GO:0045766	positive regulation of angiogenesis	4 of 162	0.00034
GO:0080134	regulation of response to stress	8 of 1299	0.00035
GO:0051239	regulation of multicellular organismal process	11 of 2788	0.00035
GO:0010757	negative regulation of plasminogen activation	2 of 6	0.0004
GO:0060548	negative regulation of cell death	7 of 953	0.00042
GO:0051172	negative regulation of nitrogen compound metabolic process	10 of 2307	0.00043
GO:0022617	extracellular matrix disassembly	3 of 58	0.00043
GO:0031324	negative regulation of cellular metabolic process	10 of 2463	0.00073
GO:0072376	protein activation cascade	3 of 74	0.00082
GO:0051918	negative regulation of fibrinolysis	2 of 10	0.00083
GO:0042981	regulation of apoptotic process	8 of 1501	0.00083
GO:0090092	regulation of transmembrane receptor protein serine/threonine kinase signaling pathway	4 of 220	0.00087
GO:0051241	negative regulation of multicellular organismal process	7 of 1098	0.00088
GO:0048584	positive regulation of response to stimulus	9 of 2054	0.001
GO:0042060	wound healing	5 of 461	0.001
GO:0036499	PERK-mediated unfolded protein response	2 of 12	0.001
GO:0006955	immune response	8 of 1560	0.001
GO:0070887	cellular response to chemical stimulus	10 of 2672	0.0012
GO:0050878	regulation of body fluid levels	5 of 483	0.0012
GO:0043312	neutrophil degranulation	5 of 485	0.0012
GO:0031640	killing of cells of other organism	3 of 89	0.0012
GO:0006959	humoral immune response	4 of 252	0.0013
GO:0071310	cellular response to organic substance	9 of 2219	0.0016
GO:0043066	negative regulation of apoptotic process	6 of 859	0.0016
GO:0032501	multicellular organismal process	15 of 6507	0.0016
GO:0032102	negative regulation of response to external stimulus	4 of 281	0.0017
GO:0010033	response to organic substance	10 of 2815	0.0017
GO:0006810	transport	12 of 4130	0.0017
GO:0042221	response to chemical	12 of 4153	0.0018
GO:0001525	angiogenesis	4 of 297	0.002
GO:0065008	regulation of biological quality	11 of 3559	0.0022
GO:0042730	fibrinolysis	2 of 21	0.0022
GO:0009719	response to endogenous stimulus	7 of 1353	0.0023
GO:0002376	immune system process	9 of 2370	0.0023
GO:0001934	positive regulation of protein phosphorylation	6 of 941	0.0023
GO:2000026	regulation of multicellular organismal development	8 of 1876	0.0026
GO:0050793	regulation of developmental process	9 of 2416	0.0026
GO:0022603	regulation of anatomical structure morphogenesis	6 of 961	0.0026
GO:0072378	blood coagulation, fibrin clot formation	2 of 27	0.0031
GO:0051179	localization	13 of 5233	0.0031
GO:0022411	cellular component disassembly	4 of 364	0.0036
GO:0090023	positive regulation of neutrophil chemotaxis	2 of 30	0.0037
GO:0043687	post-translational protein modification	4 of 365	0.0037
GO:0051716	cellular response to stimulus	14 of 6212	0.0038
GO:0006986	response to unfolded protein	3 of 153	0.0038
GO:0006911	phagocytosis, engulfment	2 of 31	0.0038
GO:0019835	cytolysis	2 of 32	0.004
GO:0001953	negative regulation of cell-matrix adhesion	2 of 33	0.0042
GO:0051240	positive regulation of multicellular organismal process	7 of 1551	0.0044
Upregulated protein network
GO:0010033	response to organic substance	21 of 2815	1.02e-10
GO:0002376	immune system process	20 of 2370	1.02e-10
GO:0070887	cellular response to chemical stimulus	20 of 2672	2.22e-10
GO:0042221	response to chemical	23 of 4153	2.22e-10
GO:0006955	immune response	17 of 1560	2.22e-10
GO:0009628	response to abiotic stimulus	14 of 1052	2.98e-09
GO:0006950	response to stress	20 of 3267	6.48e-09
GO:0071310	cellular response to organic substance	17 of 2219	2.36e-08
GO:0001775	cell activation	13 of 1024	2.7e-08
GO:0070482	response to oxygen levels	9 of 321	4.44e-08
GO:1901700	response to oxygen-containing compound	14 of 1427	9.02e-08
GO:0052548	regulation of endopeptidase activity	9 of 393	2.11e-07
GO:0050896	response to stimulus	25 of 7824	2.37e-07
GO:0050790	regulation of catalytic activity	16 of 2249	2.37e-07
GO:0002274	myeloid leukocyte activation	10 of 574	2.37e-07
GO:0034097	response to cytokine	12 of 1035	2.79e-07
GO:0006096	glycolytic process	5 of 38	2.79e-07
GO:0006757	ATP generation from ADP	5 of 39	2.82e-07
GO:0001666	response to hypoxia	8 of 288	2.85e-07
GO:0042866	pyruvate biosynthetic process	5 of 42	3.52e-07
GO:0065009	regulation of molecular function	18 of 3322	4.27e-07
GO:0045321	leukocyte activation	11 of 894	5.87e-07
GO:0043312	neutrophil degranulation	9 of 485	5.88e-07
GO:0002252	immune effector process	11 of 927	6.87e-07
GO:0051246	regulation of protein metabolic process	16 of 2668	9.53e-07
GO:0030162	regulation of proteolysis	10 of 742	9.53e-07
GO:2000116	regulation of cysteine-type endopeptidase activity	7 of 243	1.21e-06
GO:0019674	NAD metabolic process	5 of 66	1.46e-06
GO:0006090	pyruvate metabolic process	5 of 66	1.46e-06
GO:0051716	cellular response to stimulus	22 of 6212	1.57e-06
GO:0019359	nicotinamide nucleotide biosynthetic process	5 of 68	1.57e-06
GO:0010941	regulation of cell death	13 of 1638	1.57e-06
GO:0043065	positive regulation of apoptotic process	9 of 604	1.97e-06
GO:0061718	glucose catabolic process to pyruvate	4 of 25	2.07e-06
GO:0061621	canonical glycolysis	4 of 25	2.07e-06
GO:0043085	positive regulation of catalytic activity	12 of 1381	2.07e-06
GO:0016192	vesicle-mediated transport	13 of 1699	2.07e-06
GO:0006754	ATP biosynthetic process	5 of 75	2.07e-06
GO:0006735	NADH regeneration	4 of 25	2.07e-06
GO:0032268	regulation of cellular protein metabolic process	15 of 2486	2.18e-06
GO:0032496	response to lipopolysaccharide	7 of 298	2.99e-06
GO:0051704	multi-organism process	14 of 2222	4.14e-06
GO:0043067	regulation of programmed cell death	12 of 1516	4.22e-06
GO:0009605	response to external stimulus	13 of 1857	4.22e-06
GO:0009152	purine ribonucleotide biosynthetic process	6 of 189	4.29e-06
GO:0046034	ATP metabolic process	6 of 190	4.34e-06
GO:0071345	cellular response to cytokine stimulus	10 of 953	4.75e-06
GO:0060548	negative regulation of cell death	10 of 953	4.75e-06
GO:0006952	defense response	11 of 1234	4.75e-06
GO:0032940	secretion by cell	10 of 959	4.85e-06
GO:0009168	purine ribonucleoside monophosphate biosynthetic process	5 of 98	4.85e-06
GO:0002757	immune response-activating signal transduction	7 of 332	4.85e-06
GO:0009166	nucleotide catabolic process	5 of 101	5.44e-06
GO:0045860	positive regulation of protein kinase activity	8 of 517	5.46e-06
GO:0045861	negative regulation of proteolysis	7 of 349	5.95e-06
GO:0031329	regulation of cellular catabolic process	9 of 743	5.95e-06
GO:0043281	regulation of cysteine-type endopeptidase activity involved in apoptotic process	6 of 209	6.08e-06
GO:0044248	cellular catabolic process	12 of 1646	7.5e-06
GO:0045859	regulation of protein kinase activity	9 of 788	8.53e-06
GO:0009167	purine ribonucleoside monophosphate metabolic process	6 of 230	9.17e-06
GO:0038093	Fc receptor signaling pathway	5 of 126	1.14e-05
GO:0010951	negative regulation of endopeptidase activity	6 of 242	1.14e-05
GO:0051707	response to other organism	9 of 835	1.22e-05
GO:0009435	NAD biosynthetic process	4 of 51	1.22e-05
GO:0009150	purine ribonucleotide metabolic process	7 of 425	1.6e-05
GO:0002684	positive regulation of immune system process	9 of 882	1.76e-05
GO:0042981	regulation of apoptotic process	11 of 1501	2e-05
GO:0019221	cytokine-mediated signaling pathway	8 of 655	2.04e-05
GO:0031667	response to nutrient levels	7 of 455	2.31e-05
GO:0001934	positive regulation of protein phosphorylation	9 of 941	2.74e-05
GO:0051234	establishment of localization	17 of 4248	2.76e-05
GO:0051336	regulation of hydrolase activity	10 of 1238	2.8e-05
GO:0048518	positive regulation of biological process	19 of 5459	2.89e-05
GO:1902533	positive regulation of intracellular signal transduction	9 of 959	3.07e-05
GO:0071453	cellular response to oxygen levels	5 of 164	3.16e-05
GO:0046677	response to antibiotic	6 of 305	3.26e-05
GO:1901575	organic substance catabolic process	11 of 1609	3.44e-05
GO:0038096	Fc-gamma receptor signaling pathway involved in phagocytosis	4 of 73	3.65e-05
GO:0044419	interspecies interaction between organisms	8 of 724	3.67e-05
GO:0048584	positive regulation of response to stimulus	12 of 2054	4.92e-05
GO:0009719	response to endogenous stimulus	10 of 1353	5.54e-05
GO:0001932	regulation of protein phosphorylation	10 of 1370	6.08e-05
GO:0006919	activation of cysteine-type endopeptidase activity involved in apoptotic process	4 of 85	6.13e-05
GO:0035666	TRIF-dependent toll-like receptor signaling pathway	3 of 24	6.57e-05
GO:0040007	growth	6 of 357	7.14e-05
GO:0051179	localization	18 of 5233	8.16e-05
GO:0033993	response to lipid	8 of 825	8.65e-05
GO:0070423	nucleotide-binding oligomerization domain containing signaling pathway	3 of 27	8.69e-05
GO:0007166	cell surface receptor signaling pathway	12 of 2198	9.08e-05
GO:0006810	transport	16 of 4130	9.55e-05
GO:0043066	negative regulation of apoptotic process	8 of 859	0.00011
GO:0034655	nucleobase-containing compound catabolic process	6 of 394	0.00011
GO:2001237	negative regulation of extrinsic apoptotic signaling pathway	4 of 104	0.00012
GO:0032270	positive regulation of cellular protein metabolic process	10 of 1496	0.00012
GO:0009967	positive regulation of signal transduction	10 of 1493	0.00012
GO:0017144	drug metabolic process	7 of 622	0.00013
GO:0002429	immune response-activating cell surface receptor signaling pathway	5 of 234	0.00013
GO:2000117	negative regulation of cysteine-type endopeptidase activity	4 of 110	0.00014
GO:0042542	response to hydrogen peroxide	4 of 112	0.00015
GO:0033554	cellular response to stress	10 of 1553	0.00015
GO:0032880	regulation of protein localization	8 of 901	0.00015
GO:0006006	glucose metabolic process	4 of 113	0.00015
GO:0048522	positive regulation of cellular process	17 of 4898	0.00016
GO:0044403	symbiont process	7 of 650	0.00016
GO:1902042	negative regulation of extrinsic apoptotic signaling pathway via death domain receptors	3 of 36	0.00017
GO:0009893	positive regulation of metabolic process	14 of 3280	0.00017
GO:0031647	regulation of protein stability	5 of 251	0.00018
GO:0016310	phosphorylation	9 of 1236	0.00018
GO:0043123	positive regulation of I-kappaB kinase/NF-kappaB signaling	4 of 122	0.00019
GO:0048583	regulation of response to stimulus	15 of 3882	0.00021
GO:1905323	telomerase holoenzyme complex assembly	2 of 4	0.00022
GO:0061684	chaperone-mediated autophagy	2 of 4	0.00022
GO:0080134	regulation of response to stress	9 of 1299	0.00024
GO:0051186	cofactor metabolic process	6 of 467	0.00025
GO:0009636	response to toxic substance	6 of 468	0.00025
GO:0006796	phosphate-containing compound metabolic process	11 of 2065	0.00026
GO:1900034	regulation of cellular response to heat	3 of 45	0.00028
GO:0071456	cellular response to hypoxia	4 of 139	0.00029
GO:0060249	anatomical structure homeostasis	5 of 285	0.00029
GO:0019637	organophosphate metabolic process	8 of 1011	0.00029
GO:0006954	inflammatory response	6 of 482	0.00029
GO:0006094	gluconeogenesis	3 of 46	0.00029
GO:0071900	regulation of protein serine/threonine kinase activity	6 of 488	0.0003
GO:0009966	regulation of signal transduction	13 of 3033	0.00033
GO:0009409	response to cold	3 of 48	0.00033
GO:0051972	regulation of telomerase activity	3 of 49	0.00034
GO:0012501	programmed cell death	8 of 1042	0.00034
GO:1902531	regulation of intracellular signal transduction	10 of 1764	0.00036
GO:1901564	organonitrogen compound metabolic process	17 of 5281	0.00036
GO:0052433	modulation by organism of apoptotic process in other organism involved in symbiotic interaction	2 of 6	0.00036
GO:0052040	modulation by symbiont of host programmed cell death	2 of 6	0.00036
GO:0031325	positive regulation of cellular metabolic process	13 of 3060	0.00036
GO:0001959	regulation of cytokine-mediated signaling pathway	4 of 151	0.00036
GO:0010604	positive regulation of macromolecule metabolic process	13 of 3081	0.00037
GO:0035690	cellular response to drug	5 of 310	0.00038
GO:1902949	positive regulation of tau-protein kinase activity	2 of 7	0.00043
GO:0051057	positive regulation of small GTPase mediated signal transduction	3 of 56	0.00045
GO:0043086	negative regulation of catalytic activity	7 of 809	0.00049
GO:0044092	negative regulation of molecular function	8 of 1119	0.0005
GO:0002758	innate immune response-activating signal transduction	4 of 168	0.00051
GO:0071902	positive regulation of protein serine/threonine kinase activity	5 of 340	0.00055
GO:0048589	developmental growth	5 of 340	0.00055
GO:0030522	intracellular receptor signaling pathway	4 of 173	0.00056
GO:0050789	regulation of biological process	24 of 11116	0.00059
GO:0045862	positive regulation of proteolysis	5 of 347	0.00059
GO:0044283	small molecule biosynthetic process	6 of 569	0.00059
GO:0032147	activation of protein kinase activity	5 of 347	0.00059
GO:0016032	viral process	6 of 571	0.0006
GO:0009725	response to hormone	7 of 854	0.00065
GO:0035821	modification of morphology or physiology of other organism	4 of 182	0.00066
GO:0048519	negative regulation of biological process	16 of 4953	0.00068
GO:0045088	regulation of innate immune response	5 of 361	0.00069
GO:2001269	positive regulation of cysteine-type endopeptidase activity involved in apoptotic signaling pathway	2 of 10	0.00072
GO:2000573	positive regulation of DNA biosynthetic process	3 of 68	0.00072
